# Supplementary material for: Widespread distribution of Aedes aegypti larvae, a potential risk of arbovirus transmission in the Grand Lomé health region, Togo, West Africa
Source: Parasit Vectors. 2025 Jul 1;18:241. doi: 10.1186/s13071-025-06835-7 (PMC12211295; doi:10.1186/s13071-025-06835-7)
Supplement: Supplementary file 1 — Supplementary Material 1: The supplementary material includes three tables. Table 1. Counts of Aedes aegypti larvae obtained by trap and number of reared adults. Table 2. Non-Aedes aegypti larvae identified in the collection. Table 3: Number of pixels per category of land cover data for each ovitrap and each commune involved in the study. [file 13071_2025_6835_MOESM1_ESM.xlsx]

## Sheet: Tables_description
	Title	Widespread distribution of Aedes aegypti larvae, a potential risk of arbovirus transmission in the Grand Lomé health region, Togo, West Africa
	Authors	Kossivi I. Akagankou1, Koffi M. Ahadji-Dabla, Daniel Romero-Alvarez, Leonardo D. Ortega-López, Manuel Villanueva-Sarmiento, Komlan G.J. N’Tsoukpoe, Edoh Koffi, Yovo Kondo, Adjo A. Amekudi, Yawo Apetogbo, Audrey Lenhart, Guillaume K. Ketoh
Description:	Supp. Table 1:	Counts of Aedes aegypti larvae obtained by trap and number of reared adults.
		Information is dissagregated by trap locality and season (rain and dry).
		Decimal coordinates for each trap is also shared in this table.
	Supp. Table 2:	Non Aedes aegypti larvae identified in the collection.
		Ovitraps captured different mosquito species that were reared in the
		laboratory to the larval stage in which we identify the species based on
		taxonomic keys. Apart from Ae. aegypti we found Anopheles spp. and Culex spp.
		The implications of these findings will be discussed in another manuscript.
	Supp. Table 3:	Number of pixels per category of land cover data for each ovitrap and each commune involved in the study.
		Ovitraps were associated with a predominant land cover class according to a satellite product
		from the European Space Agency (ESA, see main text) and a 200 m buffer around the ovitrap.

## Sheet: Dictionary
Variable name	Supplementary table	Definition
Communes	1 and 2	Name of the respective commune
Commune capitals	1 and 2	Capital of the corresponding commune
Human population	1 and 2	Total population per commune for 2022
id	1 and 2	Trap ID, represent individual trap
latitude	1 and 2	Decimal coordinate, latitude
longitude	1 and 2	Decimal coordinate, longitude
larvae_aedes_rain	1	Counts of Aedes aegypti larvae in the rainy season
larva_aedes_dry	1	Counts of Aedes aegypti larvae in the dry season
larvae_aedes_total	1	Counts of Aedes aegypti larvae in the dry season
adult_aedes_total	1	Counts of Aedes aegypti larvae in the entire study period
Larvae Anopheles spp. all	2	Counts of larvae of Anopheles spp in the entire study period
Larvae Anopheles spp. rainy season	2	Counts of larvae of Anopheles spp in the rainy season
Larvae Anopheles spp. dry season	2	Counts of larvae of Anopheles spp in the dry season
Larvae Culex spp. all	2	Counts of larvae of Culex spp in the entire study period
Larvae Culex spp. rainy season	2	Counts of larvae of Culex spp in the rainy season
Larvae Culex spp. dry season	2	Counts of larvae of Culex spp in the dry season
larvae_aedes	3	Counts of Aedes aegypti larvae in the entire study period
larvae_anoph	3	Counts of Anopheles spp larvae in the entire study period
larvae_culex	3	Counts of Culex spp. larvae in the entire study period
adult_aedes	3	Counts of Aedes aegypti adults in the entire study period
cats	3	Categories of traps based on the amount of larvae recovered. High: >1,000; Medium: 500-1,000; Low: <1,000
tot_class	3	How many categories are represented in a 200 m buffer around a particular ovitrap
10_freq	3	Number of pixels of land cover class 10: tree cover
20_freq	3	Number of pixels of land cover class 20: shrubland
30_freq	3	Number of pixels of land cover class 30: grassland
40_freq	3	Number of pixels of land cover class 40: cropland
50_freq	3	Number of pixels of land cover class 50: built-up
60_freq	3	Number of pixels of land cover class 60: bare/sparse vegetation
90_freq	3	Number of pixels of land cover class 80: permanent water bodies
80_freq	3	Number of pixels of land cover class 90: herbaceus wetland
total_pixels	3	Total amount of pixes available for a particular 200 m buffer around an ovitrap

## Sheet: Supp_table_1
Communes	Commune capitals	Human population	id	latitude	longitude	larvae_aedes_rain	larva_aedes_dry	larvae_aedes_total	adult_aedes_total
Golfe 1	Bè-Est	351550	1	6.16175	1.27109	932	538	1470	1360
Golfe 1	Bè-Est	351550	2	6.16947	1.28641	319	155	474	433
Golfe 1	Bè-Est	351550	3	6.17707	1.27571	535	215	750	673
Golfe 1	Bè-Est	351550	4	6.1628	1.26203	256	86	342	323
Golfe 1	Bè-Est	351550	5	6.19675	1.26845	422	209	631	507
Golfe 1	Bè-Est	351550	6	6.15167	1.2543	632	558	1190	969
Golfe 1	Bè-Est	351550	7	6.1365	1.25396	689	453	1142	916
Golfe 1	Bè-Est	351550	8	6.14848	1.26337	622	492	1114	982
Golfe 1	Bè-Est	351550	9	6.1599	1.28568	645	451	1096	843
Golfe 1	Bè-Est	351550	10	6.20134	1.2646	209	107	316	284
Golfe 2	Bè-Centre	136153	11	6.17801	1.25125	375	89	464	347
Golfe 2	Bè-Centre	136153	12	6.15152	1.23368	433	320	753	622
Golfe 2	Bè-Centre	136153	13	6.18062	1.23649	336	112	448	371
Golfe 2	Bè-Centre	136153	14	6.15984	1.23879	633	555	1188	1068
Golfe 2	Bè-Centre	136153	15	6.15995	1.23108	852	767	1619	1345
Golfe 2	Bè-Centre	136153	16	6.19055	1.2665	254	98	352	300
Golfe 3	Bè-Ouest	52769	17	6.14674	1.22888	672	402	1074	768
Golfe 3	Bè-Ouest	52769	18	6.15803	1.21764	1357	1112	2469	2141
Golfe 3	Bè-Ouest	52769	19	6.20636	1.23751	315	101	416	289
Golfe 3	Bè-Ouest	52769	20	6.19612	1.21194	387	118	505	316
Golfe 3	Bè-Ouest	52769	21	6.17638	1.21434	1153	860	2013	1873
Golfe 4	Amoutiévé	155842	22	6.14195	1.23241	277	311	588	466
Golfe 4	Amoutiévé	155842	23	6.14585	1.21638	852	633	1485	1366
Golfe 4	Amoutiévé	155842	24	6.1565	1.23258	320	211	531	423
Golfe 4	Amoutiévé	155842	25	6.17553	1.2048	783	696	1479	1012
Golfe 4	Amoutiévé	155842	26	6.12057	1.20525	281	155	436	354
Golfe 4	Amoutiévé	155842	27	6.13903	1.21716	1742	1321	3063	2861
Golfe 4	Amoutiévé	155842	28	6.13473	1.20241	433	138	571	448
Golfe 5	Aflao-Gakli	169993	29	6.17626	1.19024	430	111	541	483
Golfe 5	Aflao-Gakli	169993	30	6.2022	1.17443	602	456	1058	932
Golfe 5	Aflao-Gakli	169993	31	6.15335	1.20023	867	650	1517	1238
Golfe 5	Aflao-Gakli	169993	32	6.18033	1.19617	323	182	505	385
Golfe 5	Aflao-Gakli	169993	33	6.20794	1.15509	642	325	967	748
Golfe 5	Aflao-Gakli	169993	34	6.18987	1.18255	575	295	870	716
Golfe 5	Aflao-Gakli	169993	35	6.19341	1.20054	595	301	896	808
Golfe 6	Baguida	181561	36	6.17842	1.33042	291	97	388	345
Golfe 6	Baguida	181561	37	6.19602	1.34536	201	56	257	202
Golfe 6	Baguida	181561	38	6.18604	1.35362	377	162	539	360
Golfe 6	Baguida	181561	39	6.16619	1.33922	148	83	231	177
Golfe 6	Baguida	181561	40	6.1755	1.30328	1327	821	2148	1962
Golfe 6	Baguida	181561	41	6.17577	1.31048	923	727	1650	1370
Golfe 6	Baguida	181561	42	6.17277	1.3603	306	79	385	305
Golfe 6	Baguida	181561	43	6.16932	1.31708	548	395	943	604
Golfe 7	Aflao-Sagbado	257813	44	6.19391	1.12716	829	417	1246	1107
Golfe 7	Aflao-Sagbado	257813	45	6.17915	1.13125	269	117	386	350
Golfe 7	Aflao-Sagbado	257813	46	6.18705	1.09335	607	286	893	781
Golfe 7	Aflao-Sagbado	257813	47	6.21052	1.1434	384	152	536	426
Golfe 7	Aflao-Sagbado	257813	48	6.19501	1.11454	207	82	289	226
Agoè-Nyivé 1	Agoè-Nyivé	317255	49	6.2468	1.17934	247	77	324	274
Agoè-Nyivé 1	Agoè-Nyivé	317255	50	6.23215	1.21748	164	51	215	191
Agoè-Nyivé 1	Agoè-Nyivé	317255	51	6.22155	1.20081	551	421	972	900
Agoè-Nyivé 1	Agoè-Nyivé	317255	52	6.25998	1.17806	228	49	277	213
Agoè-Nyivé 2	Légbassito	128164	53	6.26915	1.14894	379	121	500	362
Agoè-Nyivé 2	Légbassito	128164	54	6.26242	1.16054	221	105	326	278
Agoè-Nyivé 2	Légbassito	128164	55	6.23904	1.16636	342	88	430	318
Agoè-Nyivé 3	Vakpossito	47554	56	6.21439	1.16524	276	118	394	339
Agoè-Nyivé 3	Vakpossito	47554	57	6.23004	1.16425	433	201	634	489
Agoè-Nyivé 3	Vakpossito	47554	58	6.21699	1.16787	244	181	425	287
Agoè-Nyivé 4	Togblékopé	154431	59	6.27473	1.20954	178	73	251	205
Agoè-Nyivé 4	Togblékopé	154431	60	6.28118	1.20769	312	174	486	416
Agoè-Nyivé 4	Togblékopé	154431	61	6.2972	1.21478	218	86	304	271
Agoè-Nyivé 4	Togblékopé	154431	62	6.26802	1.22606	164	48	212	166
Agoè-Nyivé 5	Zanguéra	125097	63	6.24516	1.11706	314	93	407	355
Agoè-Nyivé 5	Zanguéra	125097	64	6.22592	1.12675	548	273	821	698
Agoè-Nyivé 5	Zanguéra	125097	65	6.22808	1.1448	181	73	254	215
Agoè-Nyivé 5	Zanguéra	125097	66	6.23154	1.10244	268	68	336	230
Agoè-Nyivé 6	Adétikopé	110194	67	6.30494	1.23454	184	78	262	209
Agoè-Nyivé 6	Adétikopé	110194	68	6.31897	1.23056	146	52	198	167
Agoè-Nyivé 6	Adétikopé	110194	69	6.33573	1.21509	193	71	264	232
Agoè-Nyivé 6	Adétikopé	110194	70	6.3265	1.20415	169	83	252	202
Grand Lomé totals	Grand Lomé	NA	Totals	NA	NA	33127	19641	52768	44202

## Sheet: Supp_table_2
Communes	Commune capitals	Larvae Anopheles spp. all	Larvae Anopheles spp. rainy season	Larvae Anopheles spp. dry season	Larvae Culex spp. all	Larvae Culex spp. rainy season	Larvae Culex spp. dry season
Agoè-Nyivé 1	Agoè-Nyivé	0	0	0	262	262	0
Agoè-Nyivé 2	Légbassito	0	0	0	51	51	0
Agoè-Nyivé 3	Vakpossito	0	0	0	0	0	0
Agoè-Nyivé 4	Togblékopé	0	0	0	0	0	0
Agoè-Nyivé 5	Sanguéra	0	0	0	0	0	0
Agoè-Nyivé 6	Adétikopé	0	0	0	0	0	0
Golfe 1	Bè-Est	46	28	18	41	41	0
Golfe 2	Bè-Centre	0	0	0	3	3	0
Golfe 3	Bè-Ouest	192	96	96	156	78	78
Golfe 4	Amoutiévé	0	0	0	580	413	167
Golfe 5	Aflao-Gakli	50	25	25	383	224	159
Golfe 6	Baguida	614	415	199	353	189	164
Golfe 7	Aflao-Sagbado	0	0	0	11	11	0
	Totals	902	564	338	1840	1272	568

## Sheet: Supp_table_3
Communes	Commune capitals	Human population	id	latitude	longitude	larvae_aedes	larvae_anoph	larvae_culex	adult_aedes	cats	tot_class	10_freq	20_freq	30_freq	40_freq	50_freq	60_freq	90_freq	80_freq	total_pixels
Golfe 1	Bè-Est	351550	1	6.16175	1.27109	1470	0	0	1360	High	1	NA	NA	NA	NA	1280	NA	NA	NA	1280
Golfe 1	Bè-Est	351550	2	6.16947	1.28641	474	0	0	433	Low	2	NA	NA	3	NA	1278	NA	NA	NA	1281
Golfe 1	Bè-Est	351550	3	6.17707	1.27571	750	0	0	673	Medium	1	NA	NA	NA	NA	1277	NA	NA	NA	1277
Golfe 1	Bè-Est	351550	4	6.1628	1.26203	342	0	23	323	Low	3	NA	NA	10	NA	1235	35	NA	NA	1280
Golfe 1	Bè-Est	351550	5	6.19675	1.26845	631	0	0	507	Medium	4	21	NA	14	NA	1240	1	NA	NA	1276
Golfe 1	Bè-Est	351550	6	6.15167	1.2543	1190	0	0	969	High	6	7	NA	52	NA	674	13	6	526	1278
Golfe 1	Bè-Est	351550	7	6.1365	1.25396	1142	0	18	916	High	1	NA	NA	NA	NA	1279	NA	NA	NA	1279
Golfe 1	Bè-Est	351550	8	6.14848	1.26337	1114	46	0	982	High	3	NA	NA	1	NA	1274	1	NA	NA	1276
Golfe 1	Bè-Est	351550	9	6.1599	1.28568	1096	0	0	843	High	3	NA	NA	NA	NA	1182	87	NA	12	1281
Golfe 1	Bè-Est	351550	10	6.20134	1.2646	316	0	0	284	Low	5	1	NA	51	NA	1201	2	27	NA	1282
Golfe 2	Bè-Centre	136153	11	6.17801	1.25125	464	0	3	347	Low	3	15	NA	7	NA	1259	NA	NA	NA	1281
Golfe 2	Bè-Centre	136153	12	6.15152	1.23368	753	0	0	622	Medium	5	25	NA	48	1	1200	3	NA	NA	1277
Golfe 2	Bè-Centre	136153	13	6.18062	1.23649	448	0	0	371	Low	3	NA	NA	28	8	1248	NA	NA	NA	1284
Golfe 2	Bè-Centre	136153	14	6.15984	1.23879	1188	0	0	1068	High	3	NA	NA	2	NA	1274	2	NA	NA	1278
Golfe 2	Bè-Centre	136153	15	6.15995	1.23108	1619	0	0	1345	High	3	6	NA	11	NA	1264	NA	NA	NA	1281
Golfe 2	Bè-Centre	136153	16	6.19055	1.2665	352	0	0	300	Low	4	NA	NA	53	8	1196	21	NA	NA	1278
Golfe 3	Bè-Ouest	52769	17	6.14674	1.22888	1074	0	0	768	High	4	26	NA	51	NA	1204	1	NA	NA	1282
Golfe 3	Bè-Ouest	52769	18	6.15803	1.21764	2469	192	156	2141	High	2	NA	NA	2	NA	1278	NA	NA	NA	1280
Golfe 3	Bè-Ouest	52769	19	6.20636	1.23751	416	0	0	289	Low	5	3	NA	21	25	1230	1	NA	NA	1280
Golfe 3	Bè-Ouest	52769	20	6.19612	1.21194	505	0	0	316	Medium	4	4	NA	135	297	844	NA	NA	NA	1280
Golfe 3	Bè-Ouest	52769	21	6.17638	1.21434	2013	0	0	1873	High	5	195	115	119	24	824	NA	NA	NA	1277
Golfe 4	Amoutiévé	155842	22	6.14195	1.23241	588	0	0	466	Medium	1	NA	NA	NA	NA	1279	NA	NA	NA	1279
Golfe 4	Amoutiévé	155842	23	6.14585	1.21638	1485	0	224	1366	High	1	NA	NA	NA	NA	1279	NA	NA	NA	1279
Golfe 4	Amoutiévé	155842	24	6.1565	1.23258	531	0	200	423	Medium	2	35	NA	NA	NA	1242	NA	NA	NA	1277
Golfe 4	Amoutiévé	155842	25	6.17553	1.2048	1479	0	0	1012	High	3	23	NA	3	NA	1254	NA	NA	NA	1280
Golfe 4	Amoutiévé	155842	26	6.12057	1.20525	436	0	0	354	Low	1	NA	NA	NA	NA	1282	NA	NA	NA	1282
Golfe 4	Amoutiévé	155842	27	6.13903	1.21716	3063	0	156	2861	High	7	44	16	338	NA	849	36	2	1	1286
Golfe 4	Amoutiévé	155842	28	6.13473	1.20241	571	0	0	448	Medium	6	13	NA	97	NA	727	54	150	238	1279
Golfe 5	Aflao-Gakli	169993	29	6.17626	1.19024	541	0	0	483	Medium	3	NA	NA	15	NA	1258	6	NA	NA	1279
Golfe 5	Aflao-Gakli	169993	30	6.2022	1.17443	1058	30	110	932	High	1	NA	NA	NA	NA	1289	NA	NA	NA	1289
Golfe 5	Aflao-Gakli	169993	31	6.15335	1.20023	1517	0	0	1238	High	3	39	NA	23	NA	1217	NA	NA	NA	1279
Golfe 5	Aflao-Gakli	169993	32	6.18033	1.19617	505	20	208	385	Medium	2	9	NA	NA	NA	1270	NA	NA	NA	1279
Golfe 5	Aflao-Gakli	169993	33	6.20794	1.15509	967	0	0	748	Medium	2	NA	NA	NA	NA	1282	1	NA	NA	1283
Golfe 5	Aflao-Gakli	169993	34	6.18987	1.18255	870	0	0	716	Medium	3	6	NA	1	NA	1275	NA	NA	NA	1282
Golfe 5	Aflao-Gakli	169993	35	6.19341	1.20054	896	0	65	808	Medium	1	NA	NA	NA	NA	1286	NA	NA	NA	1286
Golfe 6	Baguida	181561	36	6.17842	1.33042	388	0	0	345	Low	5	78	NA	225	51	886	42	NA	NA	1282
Golfe 6	Baguida	181561	37	6.19602	1.34536	257	118	0	202	Low	6	589	6	77	NA	581	5	22	NA	1280
Golfe 6	Baguida	181561	38	6.18604	1.35362	539	3	7	360	Medium	2	NA	NA	118	NA	1162	NA	NA	NA	1280
Golfe 6	Baguida	181561	39	6.16619	1.33922	231	0	0	177	Low	4	13	NA	17	NA	1229	21	NA	NA	1280
Golfe 6	Baguida	181561	40	6.1755	1.30328	2148	24	18	1962	High	3	1	NA	5	NA	1275	NA	NA	NA	1281
Golfe 6	Baguida	181561	41	6.17577	1.31048	1650	0	118	1370	High	2	2	NA	NA	NA	1272	NA	NA	NA	1274
Golfe 6	Baguida	181561	42	6.17277	1.3603	385	37	0	305	Low	4	NA	NA	605	96	557	22	NA	NA	1280
Golfe 6	Baguida	181561	43	6.16932	1.31708	943	432	210	604	Medium	5	1	NA	25	1	1256	2	NA	NA	1285
Golfe 7	Aflao-Sagbado	257813	44	6.19391	1.12716	1246	0	0	1107	High	5	34	NA	13	1	1233	2	NA	NA	1283
Golfe 7	Aflao-Sagbado	257813	45	6.17915	1.13125	386	0	0	350	Low	4	NA	NA	212	1	1058	9	NA	NA	1280
Golfe 7	Aflao-Sagbado	257813	46	6.18705	1.09335	893	0	0	781	Medium	4	7	33	739	NA	502	NA	NA	NA	1281
Golfe 7	Aflao-Sagbado	257813	47	6.21052	1.1434	536	0	11	426	Medium	5	6	1	2	NA	1269	1	NA	NA	1279
Golfe 7	Aflao-Sagbado	257813	48	6.19501	1.11454	289	0	0	226	Low	3	13	NA	86	NA	1183	NA	NA	NA	1282
Agoè-Nyivé 1	Agoè-Nyivé	317255	49	6.2468	1.17934	324	0	0	274	Low	4	2	2	18	NA	1257	NA	NA	NA	1279
Agoè-Nyivé 1	Agoè-Nyivé	317255	50	6.23215	1.21748	215	0	15	191	Low	3	29	NA	5	NA	1243	NA	NA	NA	1277
Agoè-Nyivé 1	Agoè-Nyivé	317255	51	6.22155	1.20081	972	0	0	900	Medium	4	190	12	1	NA	1077	NA	NA	NA	1280
Agoè-Nyivé 1	Agoè-Nyivé	317255	52	6.25998	1.17806	277	0	247	213	Low	6	83	2	64	1	1127	4	NA	NA	1281
Agoè-Nyivé 2	Légbassito	128164	53	6.26915	1.14894	500	0	0	362	Low	4	9	NA	3	NA	1262	7	NA	NA	1281
Agoè-Nyivé 2	Légbassito	128164	54	6.26242	1.16054	326	0	0	278	Low	4	3	NA	2	NA	1260	15	NA	NA	1280
Agoè-Nyivé 2	Légbassito	128164	55	6.23904	1.16636	430	0	51	318	Low	6	13	68	30	1	1154	13	NA	NA	1279
Agoè-Nyivé 3	Vakpossito	47554	56	6.21439	1.16524	394	0	0	339	Low	3	3	NA	1	NA	1277	NA	NA	NA	1281
Agoè-Nyivé 3	Vakpossito	47554	57	6.23004	1.16425	634	0	0	489	Medium	1	NA	NA	NA	NA	1286	NA	NA	NA	1286
Agoè-Nyivé 3	Vakpossito	47554	58	6.21699	1.16787	425	0	0	287	Low	3	12	NA	5	NA	1263	NA	NA	NA	1280
Agoè-Nyivé 4	Togblékopé	154431	59	6.27473	1.20954	251	0	0	205	Low	5	58	NA	57	6	1154	3	NA	NA	1278
Agoè-Nyivé 4	Togblékopé	154431	60	6.28118	1.20769	486	0	0	416	Low	6	188	100	191	35	619	NA	146	NA	1279
Agoè-Nyivé 4	Togblékopé	154431	61	6.2972	1.21478	304	0	0	271	Low	6	31	NA	229	56	946	7	10	NA	1279
Agoè-Nyivé 4	Togblékopé	154431	62	6.26802	1.22606	212	0	0	166	Low	3	15	NA	113	NA	1155	NA	NA	NA	1283
Agoè-Nyivé 5	Sanguéra	125097	63	6.24516	1.11706	407	0	0	355	Low	5	2	112	188	NA	971	7	NA	NA	1280
Agoè-Nyivé 5	Sanguéra	125097	64	6.22592	1.12675	821	0	0	698	Medium	6	4	1	40	1	1232	3	NA	NA	1281
Agoè-Nyivé 5	Sanguéra	125097	65	6.22808	1.1448	254	0	0	215	Low	2	NA	NA	7	NA	1272	NA	NA	NA	1279
Agoè-Nyivé 5	Sanguéra	125097	66	6.23154	1.10244	336	0	0	230	Low	4	147	175	8	NA	952	NA	NA	NA	1282
Agoè-Nyivé 6	Adétikopé	110194	67	6.30494	1.23454	262	0	0	209	Low	5	9	56	42	NA	1168	1	NA	NA	1276
Agoè-Nyivé 6	Adétikopé	110194	68	6.31897	1.23056	198	0	0	167	Low	4	12	NA	87	NA	1183	4	NA	NA	1286
Agoè-Nyivé 6	Adétikopé	110194	69	6.33573	1.21509	264	0	0	232	Low	6	223	36	526	17	468	8	NA	NA	1278
Agoè-Nyivé 6	Adétikopé	110194	70	6.3265	1.20415	252	0	0	202	Low	6	45	19	393	3	819	3	NA	NA	1282
